# Supplementary material for: Every Gain Comes With Loss: Ecological and Physiological Shifts Associated With Polyploidization in a Pygmy Frog
Source: Mol Biol Evol. 2025 Feb 7;42(2):msaf037. doi: 10.1093/molbev/msaf037 (PMC11840752; doi:10.1093/molbev/msaf037)
Supplement: msaf037_Supplementary_Data [file msaf037_supplementary_data.zip]

Archive with 2 entries (2 files):
- Supplementary data 1.pdf
- Supplementary table.xlsx
