# Supplementary material for: Every Gain Comes With Loss: Ecological and Physiological Shifts Associated With Polyploidization in a Pygmy Frog
Source: Mol Biol Evol. 2025 Feb 7;42(2):msaf037. doi: 10.1093/molbev/msaf037 (PMC11840752; doi:10.1093/molbev/msaf037)
Supplement: msaf037_Supplementary_Data [file msaf037_supplementary_data.zip › Supplementary table.xlsx]

## Sheet: Table S1
Table S1 Basic information of diploid and tetraploid indiviudals.
No.	Locality	Longtitude	Latitude	Gender	Karyotype	Body weight (g)	Snout-vent length (SVL) (mm)	Head length (HL) (mm)	Head width (HW) (mm)	Interorbital space (IOS) (mm)	Hindlimb length (mm)
1	HN40	109.622	18.5357	Male	Diploid	0.27	13.88	4.97	4.19	1.13	13.68
2	HN34	109.59	19.0037	Male	Diploid	0.31	14.09	4.49	3.97	1.03	12.98
3	HN53	110.024	18.5223	Male	Diploid	0.32	14.31	3.98	3.75	1.28	14.2
4	HN34	109.59	19.0037	Male	Diploid	0.3	14.58	4.98	4.27	1.03	13.86
5	HN54	110.024	19.2227	Male	Tetraploid	0.27	14.67	5.03	4.3	1.21	14.35
6	HN6	108.897	18.4863	Male	Diploid	0.36	14.86	4.31	3.95	1.05	14.14
7	HN5	108.729	18.588	Male	Diploid	0.38	14.9	5.04	4.33	1.56	13.59
8	HN54	110.024	19.2227	Male	Diploid	0.28	15.15	4.3	3.73	1.12	14.21
9	HN53	110.024	18.5223	Male	Diploid	0.36	15.17	4.66	3.86	1.34	14.18
10	HN5	108.729	18.588	Male	Diploid	0.4	15.4	5.39	4.69	1.51	14.07
11	HN32	109.59	18.7212	Female	Diploid	0.31	15.53	4.7	4.16	0.68	14.52
12	HN14	109.419	19.2197	Male	Diploid	0.53	15.56	4.99	4.36	0.91	15.18
13	HN11	109.281	18.3081	Male	Diploid	0.35	15.59	4.42	4.11	1.21	14.63
14	HN53	110.024	18.5223	Male	Diploid	0.32	15.63	5.05	4.04	1.27	15.35
15	HN32	109.59	18.7212	Female	Diploid	0.58	15.63	5.07	4.39	1.29	14.81
16	HN51	109.95	18.6187	Male	Diploid	0.34	15.75	5.1	3.98	0.84	14.36
17	HN54	110.024	19.2227	Male	Diploid	0.23	15.8	4.14	3.55	1.26	14.64
18	HN20	109.501	18.7839	Female	Diploid	0.72	15.81	4.96	4.55	1.25	14.77
19	HN53	110.024	18.5223	Male	Diploid	0.28	15.87	4.64	3.92	1.25	13.78
20	HN32	109.59	18.7212	Female	Diploid	0.48	15.98	4.79	3.85	1.13	14.92
21	HN55	110.091	18.5663	Male	Diploid	0.37	16	5.07	4.36	1.35	14.89
22	HN54	110.024	19.2227	Male	Diploid	0.41	16.12	4.71	4.2	1.21	14.9
23	HN24	109.558	18.7385	Female	Diploid	0.27	16.16	5.01	4.39	1.09	14.93
24	HN11	109.281	18.3081	Male	Diploid	0.48	16.21	4.9	4.41	1.31	14.74
25	HN43	109.655	18.4741	Male	Diploid	0.43	16.26	5.24	4.33	1.12	15.43
26	HN21	109.507	18.94	Male	Diploid	0.48	16.26	4.99	4.25	0.81	15.37
27	HN23	109.538	19.5852	Male	Diploid	0.52	16.26	5.52	4.9	1.2	15.03
28	HN34	109.59	19.0037	Male	Diploid	0.38	16.47	5.18	4.43	1.26	15.53
29	HN7	109.058	19.3412	Male	Diploid	0.68	16.51	5.44	4.81	1.6	15.51
30	HN15	109.435	19.2224	Male	Diploid	0.37	16.56	4.67	4.01	0.93	15.01
31	HN53	110.024	18.5223	Female	Diploid	0.46	16.6	4.53	4.36	1.42	14.99
32	HN22	109.537	18.759	Female	Diploid	0.33	16.6	5.17	4.22	1.11	14.77
33	HN61	110.482	19.4826	Male	Tetraploid	0.38	16.61	5.43	4.45	1.31	16.74
34	HN5	108.729	18.588	Male	Diploid	0.49	16.68	5.14	4.77	1.42	15.51
35	HN55	110.091	18.5663	Male	Diploid	0.43	16.69	5.07	4.47	1.34	15.81
36	HN11	109.281	18.3081	Male	Diploid	0.32	16.8	5.13	4.53	1.49	15.16
37	HN29	109.583	18.986	Male	Diploid	0.45	16.8	5.48	4.55	1.34	15.98
38	HN20	109.501	18.7839	Male	Diploid	0.45	16.83	5.15	4.35	1.24	15.24
39	HN23	109.538	19.5852	Male	Diploid	0.6	16.87	5.19	4.3	1.12	16.16
40	HN54	110.024	19.2227	Female	Diploid	0.69	16.91	5.09	4.21	1.22	15.63
41	HN54	110.024	19.2227	Male	Diploid	0.43	16.92	4.94	4.27	1.26	14.89
42	HN14	109.419	19.2197	Male	Diploid	0.49	16.93	5.19	4.38	1.01	15.55
43	HN4	108.655	18.8715	Male	Diploid	0.46	16.95	5.22	4.5	1.35	15.56
44	HN6	108.897	18.4863	Male	Diploid	0.45	16.96	4.98	4.61	1.25	15.98
45	HN55	110.091	18.5663	Male	Diploid	0.38	16.98	5.06	4.6	1.23	15.61
46	HN61	110.482	19.4826	Male	Tetraploid	0.33	17.04	5.05	4.64	1.29	16.81
47	HN9	109.152	18.789	Male	Diploid	0.47	17.07	5.14	4.99	1.51	16.27
48	HN34	109.59	19.0037	Female	Diploid	0.45	17.08	5.21	4.38	1.31	16.11
49	HN15	109.435	19.2224	Female	Diploid	0.65	17.08	5.23	4.33	1.29	16.87
50	HN29	109.583	18.986	Male	Diploid	0.46	17.11	4.8	4.54	1.21	16.09
51	HN16	109.436	19.2024	Male	Diploid	0.63	17.13	5.55	4.52	1.2	15.92
52	HN39	109.62	18.6224	Male	Diploid	0.64	17.22	5.59	4.91	1.09	16.71
53	HN44	109.664	18.8841	Female	Diploid	0.88	17.3	5.82	5.34	1.59	16.45
54	HN34	109.59	19.0037	Male	Diploid	0.66	17.32	5.74	4.91	1.32	15.65
55	HN55	110.091	18.5663	Male	Diploid	0.48	17.33	4.91	4.53	1.38	16.3
56	HN5	108.729	18.588	Male	Diploid	0.6	17.34	5.71	4.77	1.52	14.72
57	HN17	109.46	19.1852	Male	Diploid	0.66	17.35	5.64	5.04	1.22	16
58	HN54	110.024	19.2227	Male	Diploid	0.21	17.37	4.85	3.79	1.33	15.29
59	HN13	109.306	18.3217	Male	Diploid	0.51	17.42	5.12	4.62	1.14	15.84
60	HN38	109.618	18.2543	Male	Diploid	0.47	17.43	5.14	4.59	1.32	15.85
61	HN23	109.538	19.5852	Female	Diploid	0.56	17.46	5.32	4.56	1.46	15.73
62	HN32	109.59	18.7212	Male	Diploid	0.5	17.47	5.57	4.92	1.24	16.77
63	HN33	109.59	18.7413	Male	Diploid	0.55	17.47	5.57	4.88	1.2	15.94
64	HN13	109.306	18.3217	Male	Diploid	0.34	17.49	5.2	4.46	1.02	15.54
65	HN43	109.655	18.4741	Female	Diploid	0.76	17.5	5.54	4.61	1.21	16.57
66	HN54	110.024	19.2227	Male	Tetraploid	0.45	17.53	5.56	4.64	1.26	16.77
67	HN38	109.618	18.2543	Male	Diploid	0.51	17.54	5.21	4.66	1.37	16.2
68	HN21	109.507	18.94	Male	Diploid	0.51	17.54	5.01	4.25	1.27	16.1
69	HN54	110.024	19.2227	Male	Diploid	0.36	17.54	5.05	4.24	1.12	15.61
70	HN51	109.95	18.6187	Male	Diploid	0.49	17.56	5.21	4.49	1.06	16.23
71	HN17	109.46	19.1852	Male	Diploid	0.58	17.57	5.39	4.73	1.53	16.37
72	HN29	109.583	18.986	Male	Diploid	0.45	17.59	5.24	5.05	1.47	16.17
73	HN22	109.537	18.759	Female	Diploid	0.61	17.61	5.47	4.88	1.26	15.98
74	HN57	110.37	19.7379	Male	Tetraploid	0.57	17.62	4.96	4.25	1.72	16.87
75	HN6	108.897	18.4863	Male	Diploid	0.55	17.63	5.16	4.71	1.7	15.3
76	HN32	109.59	18.7212	Male	Diploid	0.4	17.68	5.7	4.66	1.25	16.62
77	HN55	110.091	18.5663	Male	Diploid	0.42	17.72	5.29	4.59	1.41	16.26
78	HN16	109.436	19.2024	Female	Diploid	0.8	17.75	5.71	5.02	1.82	16.53
79	HN55	110.091	18.5663	Male	Diploid	0.43	17.82	5.18	4.57	1.37	16.17
80	HN54	110.024	19.2227	Male	Tetraploid	0.56	17.87	5.28	4.53	1.18	16.88
81	HN5	108.729	18.588	Male	Diploid	0.42	17.88	5.02	4.61	1.32	15.59
82	HN57	110.37	19.7379	Male	Tetraploid	0.65	17.89	5.85	5.31	1.78	16.32
83	HN1	110.252	19.9802	Male	Tetraploid	0.72	17.92	5.97	5.22	1.44	16.58
84	HN13	109.306	18.3217	Male	Diploid	0.5	17.93	5.39	4.78	1.35	16.05
85	HN19	109.487	19.5089	Male	Tetraploid	0.81	17.95	5.55	5	1.11	17.33
86	HN11	109.281	18.3081	Female	Diploid	0.45	18.03	5.36	4.6	1.4	16.41
87	HN11	109.281	18.3081	Female	Diploid	0.53	18.04	5.22	4.61	1.3	16.31
88	HN53	110.024	18.5223	Female	Diploid	0.55	18.04	5.47	4.79	1.71	16.6
89	HN32	109.59	18.7212	Male	Diploid	0.63	18.04	5.43	4.69	1.19	16.5
90	HN62	110.708	19.4355	Male	Tetraploid	0.76	18.05	5.84	5.27	1.58	17.08
91	HN13	109.306	18.3217	Male	Diploid	0.53	18.08	5.25	4.78	1.42	17.07
92	HN18	109.474	18.7264	Male	Diploid	0.7	18.08	5.67	5.13	1.13	15.92
93	HN17	109.46	19.1852	Male	Diploid	0.61	18.09	5.32	4.87	1.08	16.18
94	HN60	110.478	18.9457	Male	Tetraploid	0.57	18.1	5.85	5.19	1.57	17.38
95	HN11	109.281	18.3081	Male	Diploid	0.55	18.14	5.41	4.75	1.6	16.48
96	HN9	109.152	18.789	Male	Diploid	0.47	18.16	5.57	5.1	1.57	16.58
97	HN34	109.59	19.0037	Male	Diploid	0.55	18.17	5.9	5.36	1.34	16.88
98	HN38	109.618	18.2543	Female	Diploid	0.48	18.18	5.35	4.67	1.41	16.31
99	HN13	109.306	18.3217	Male	Diploid	0.55	18.18	5.15	4.66	1.27	16.55
100	HN52	110.021	19.2125	Male	Tetraploid	0.49	18.18	5.27	4.65	1.47	17.3
101	HN40	109.622	18.5357	Male	Diploid	0.6	18.19	5.65	5.08	1.35	17.04
102	HN39	109.62	18.6224	Female	Diploid	0.82	18.2	5.04	4.33	1.32	16.38
103	HN18	109.474	18.7264	Male	Diploid	0.63	18.2	5.5	4.78	1.26	16.75
104	HN19	109.487	19.5089	Female	Diploid	0.7	18.2	5.68	4.92	1.05	16.42
105	HN57	110.37	19.7379	Male	Tetraploid	0.74	18.2	5.38	4.71	1.15	16.77
106	HN20	109.501	18.7839	Male	Tetraploid	0.61	18.2	5.91	5.25	1.73	16.78
107	HN60	110.478	18.9457	Male	Diploid	0.52	18.21	5.34	5.22	1.24	16.49
108	HN41	109.622	19.5279	Male	Tetraploid	0.7	18.21	5.78	4.77	1.56	17.49
109	HN9	109.152	18.789	Male	Diploid	0.46	18.23	5.27	4.59	1.56	17.38
110	HN15	109.435	19.2224	Male	Diploid	0.65	18.24	5.63	5.04	1.76	16.62
111	HN6	108.897	18.4863	Male	Diploid	0.47	18.26	5.89	5.17	1.39	16.24
112	HN57	110.37	19.7379	Male	Tetraploid	0.58	18.27	6.01	5.16	1.75	17.4
113	HN33	109.59	18.7413	Male	Diploid	0.7	18.29	5.52	4.79	1.37	16.96
114	HN20	109.501	18.7839	Female	Diploid	0.77	18.3	5.19	4.43	1.02	16.22
115	HN21	109.507	18.94	Male	Diploid	0.61	18.31	5.56	4.85	1.34	16.64
116	HN7	109.058	19.3412	Male	Diploid	0.58	18.31	5.37	4.59	1.08	16.25
117	HN17	109.46	19.1852	Male	Diploid	0.6	18.32	5.51	4.51	1.62	16.78
118	HN9	109.152	18.789	Male	Diploid	0.46	18.4	5.42	4.94	1.3	16.73
119	HN8	109.13	19.3336	Male	Diploid	0.56	18.43	5.28	5.08	1.45	16.09
120	HN13	109.306	18.3217	Male	Diploid	0.58	18.46	5.42	4.8	1.41	16.4
121	HN29	109.583	18.986	Male	Diploid	0.7	18.47	5.84	5.28	1.58	17.03
122	HN29	109.583	18.986	Female	Diploid	0.59	18.58	5.5	4.67	1.11	16.88
123	HN54	110.024	19.2227	Female	Diploid	0.71	18.59	5.37	4.52	1.26	15.95
124	HN42	109.626	19.4715	Male	Tetraploid	0.7	18.61	5.76	5.28	1.9	17.86
125	HN18	109.474	18.7264	Male	Diploid	0.59	18.64	5.27	4.76	1	17.2
126	HN4	108.655	18.8715	Female	Diploid	0.65	18.73	5.42	4.72	1.36	17.23
127	HN52	110.021	19.2125	Male	Tetraploid	0.48	18.74	5.46	5.04	1.51	17.6
128	HN57	110.37	19.7379	Male	Tetraploid	0.7	18.74	5.87	5.15	1.63	17.81
129	HN32	109.59	18.7212	Female	Diploid	0.97	18.76	5.85	5.08	1.82	17.01
130	HN9	109.152	18.789	Male	Diploid	0.57	18.77	5.55	5.32	1.58	16.91
131	HN8	109.13	19.3336	Male	Diploid	0.67	18.79	5.48	4.78	1.21	16.72
132	HN41	109.622	19.5279	Male	Diploid	0.48	18.81	5.46	4.57	1.36	17.84
133	HN44	109.664	18.8841	Male	Tetraploid	0.91	18.85	5.86	5.24	1.22	17.59
134	HN7	109.058	19.3412	Male	Diploid	0.76	18.88	5.76	5.06	1.35	16.83
135	HN52	110.021	19.2125	Male	Tetraploid	0.63	18.92	5.74	5.23	1.68	18.17
136	HN30	109.588	18.7538	Male	Diploid	0.82	18.94	5.55	4.82	1.43	17.17
137	HN54	110.024	19.2227	Male	Diploid	0.64	18.94	6	4.96	1.37	17.86
138	HN16	109.436	19.2024	Male	Diploid	0.67	18.95	5.44	4.87	1.03	16.89
139	HN29	109.583	18.986	Male	Tetraploid	0.58	18.97	5.29	4.62	1.56	17.94
140	HN9	109.152	18.789	Male	Diploid	0.62	19.01	5.61	5.33	1.56	17.14
141	HN2	109.284	19.7135	Female	Diploid	0.68	19.01	5.51	4.81	1.42	17.19
142	HN4	108.655	18.8715	Male	Tetraploid	0.9	19.01	5.67	4.86	1.35	17.69
143	HN19	109.487	19.5089	Male	Tetraploid	0.63	19.03	5.63	4.85	1.25	17.05
144	HN32	109.59	18.7212	Male	Tetraploid	0.98	19.07	5.96	5.36	1.23	18.29
145	HN8	109.13	19.3336	Male	Diploid	0.7	19.08	5.52	4.87	1.52	17.07
146	HN39	109.62	18.6224	Male	Diploid	0.56	19.11	5.53	5.03	1.5	16.63
147	HN32	109.59	18.7212	Male	Diploid	0.73	19.11	6.02	5.2	1.46	16.97
148	HN14	109.419	19.2197	Female	Diploid	0.63	19.13	5.57	4.77	1.54	18.41
149	HN29	109.583	18.986	Male	Diploid	0.75	19.22	5.63	5.08	1.65	17
150	HN44	109.664	18.8841	Male	Tetraploid	0.95	19.25	5.89	5.36	1.22	18.45
151	HN52	110.021	19.2125	Male	Tetraploid	0.52	19.27	5.67	5.08	1.55	18.08
152	HN61	110.482	19.4826	Male	Tetraploid	0.51	19.27	5.31	4.86	1.47	17.42
153	HN51	109.95	18.6187	Male	Diploid	0.73	19.29	5.64	5.04	1.57	17.2
154	HN32	109.59	18.7212	Female	Diploid	0.8	19.33	5.8	5.38	1.13	17.89
155	HN2	109.284	19.7135	Male	Tetraploid	0.7	19.33	5.72	5.05	1.83	18.37
156	HN29	109.583	18.986	Male	Diploid	0.68	19.34	5.74	5.01	1.55	16.87
157	HN47	109.785	18.659	Male	Diploid	0.63	19.35	5.89	4.99	1.68	17.09
158	HN30	109.588	18.7538	Male	Diploid	0.83	19.36	5.8	5.01	1.31	17.97
159	HN45	109.674	19.0251	Male	Tetraploid	0.65	19.37	5.61	5.43	1.67	18.18
160	HN43	109.655	18.4741	Male	Diploid	0.72	19.42	5.73	4.99	1.33	17.63
161	HN23	109.538	19.5852	Female	Diploid	1.08	19.42	5.28	4.67	1.41	16.83
162	HN45	109.674	19.0251	Male	Diploid	0.72	19.43	5.87	5.61	1.37	17.87
163	HN28	109.572	18.6842	Male	Tetraploid	0.8	19.52	5.93	5.05	1.36	18.33
164	HN14	109.419	19.2197	Male	Tetraploid	0.94	19.6	6.03	5.31	1.73	18.66
165	HN22	109.537	18.759	Female	Diploid	0.95	19.61	5.91	5.25	1.36	16.93
166	HN23	109.538	19.5852	Female	Diploid	0.78	19.61	5.24	4.59	1.59	17.7
167	HN29	109.583	18.986	Male	Diploid	0.57	19.62	5.71	5.26	1.43	17.51
168	HN52	110.021	19.2125	Male	Tetraploid	0.56	19.62	5.6	5.3	1.69	18.42
169	HN62	110.708	19.4355	Male	Tetraploid	0.88	19.64	6.11	5.45	1.32	18.53
170	HN61	110.482	19.4826	Male	Tetraploid	0.53	19.64	5.88	5.42	1.44	18.55
171	HN60	110.478	18.9457	Male	Tetraploid	0.66	19.65	5.48	4.75	1.26	17.54
172	HN52	110.021	19.2125	Male	Tetraploid	0.44	19.67	5.77	5.25	1.45	18.26
173	HN39	109.62	18.6224	Female	Diploid	0.73	19.84	5.54	4.72	1.66	18.25
174	HN41	109.622	19.5279	Male	Tetraploid	0.69	19.97	5.82	4.91	1.32	18.57
175	HN57	110.37	19.7379	Male	Tetraploid	1	20.05	6.62	5.77	1.89	18.66
176	HN5	108.729	18.588	Female	Diploid	0.7	20.08	5.76	4.89	1.4	17.9
177	HN47	109.785	18.659	Female	Diploid	0.81	20.08	5.47	4.82	0.83	18.49
178	HN39	109.62	18.6224	Female	Diploid	1.15	20.09	5.1	4.63	1.61	17.8
179	HN59	110.429	19.4772	Male	Tetraploid	0.78	20.09	6.12	5.73	1.87	18.63
180	HN39	109.62	18.6224	Male	Diploid	0.73	20.1	5.36	4.95	0.98	17.81
181	HN47	109.785	18.659	Female	Diploid	0.94	20.12	5.74	5.32	1.41	18
182	HN19	109.487	19.5089	Male	Tetraploid	0.7	20.17	6.11	5.12	1.32	17.9
183	HN26	109.569	18.7404	Male	Tetraploid	1.12	20.21	6.11	5.51	1.79	18.93
184	HN19	109.487	19.5089	Male	Tetraploid	0.84	20.3	6.13	5.15	1.31	19.37
185	HN21	109.507	18.94	Female	Diploid	1.15	20.35	5.91	5.2	1.18	18.12
186	HN32	109.59	18.7212	Female	Diploid	1.013	20.354	5.7865	5.1955	1.4315	18.37
187	HN39	109.62	18.6224	Female	Diploid	0.7	20.36	5.83	4.77	1.69	18.31
188	HN39	109.62	18.6224	Male	Diploid	0.67	20.36	5.69	4.96	1	18.93
189	HN30	109.588	18.7538	Male	Tetraploid	0.83	20.42	5.69	5.08	1.82	18.52
190	HN42	109.626	19.4715	Male	Tetraploid	0.77	20.42	6.41	5.62	1.58	18.5
191	HN28	109.572	18.6842	Female	Diploid	0.81	20.43	5.9	5.19	1.78	17.77
192	HN12	109.299	19.4901	Male	Tetraploid	0.82	20.43	5.86	5.43	1.73	19.34
193	HN24	109.558	18.7385	Male	Tetraploid	1	20.47	6.42	5.31	1.62	19.08
194	HN16	109.436	19.2024	Female	Diploid	0.98	20.48	5.64	4.98	1.74	17.46
195	HN41	109.622	19.5279	Male	Tetraploid	0.87	20.5	6.15	5.51	1.48	18.95
196	HN60	110.478	18.9457	Male	Tetraploid	0.86	20.59	6.07	5.41	1.59	19.22
197	HN32	109.59	18.7212	Female	Diploid	0.75	20.6	5.8	5.02	1.54	18.5
198	HN32	109.59	18.7212	Male	Tetraploid	1.05	20.7	6.1	5.41	1.62	18.93
199	HN2	109.284	19.7135	Male	Tetraploid	0.85	20.81	6.15	5.44	1.66	19.64
200	HN25	109.56	19.463	Male	Tetraploid	0.88	20.89	6.19	5.49	1.67	19.5
201	HN46	109.689	18.6515	Female	Diploid	1.24	20.9	6.02	5.9	1.9	19.4
202	HN22	109.537	18.759	Male	Diploid	0.95	20.96	5.71	5.13	1.62	18.7
203	HN50	109.932	19.8404	Male	Tetraploid	1.06	21	6.74	5.76	1.65	20.28
204	HN32	109.59	18.7212	Male	Tetraploid	1.08	21.05	6.09	5.51	1.68	19.38
205	HN33	109.59	18.7413	Female	Diploid	1.02	21.06	5.95	5.07	1.05	18.65
206	HN32	109.59	18.7212	Male	Tetraploid	1.12	21.11	6.21	5.46	1.71	19.36
207	HN59	110.429	19.4772	Male	Tetraploid	0.89	21.17	6.18	5.58	1.85	20.03
208	HN36	109.602	18.7178	Female	Tetraploid	0.97	21.21	6.22	5.4	1.46	19.65
209	HN50	109.932	19.8404	Male	Tetraploid	0.83	21.24	6.37	5.38	1.93	19.63
210	HN43	109.655	18.4741	Female	Diploid	1.08	21.34	5.7	5.4	1.51	19.23
211	HN25	109.56	19.463	Female	Diploid	0.95	21.34	6.23	5.43	1.39	19.6
212	HN50	109.932	19.8404	Male	Tetraploid	0.84	21.36	6.4	5.53	1.82	20.3
213	HN25	109.56	19.463	Female	Diploid	1.24	21.39	5.69	5.25	1.5	19.28
214	HN48	109.843	19.026	Female	Tetraploid	1.21	21.5	6.64	5.56	1.67	21.1
215	HN50	109.932	19.8404	Male	Tetraploid	0.95	21.7	6.23	5.71	2.12	19.52
216	HN23	109.538	19.5852	Female	Diploid	1.35	21.71	5.97	5.53	1.61	18.63
217	HN32	109.59	18.7212	Female	Diploid	1.34	21.73	5.54	5.24	1.37	19.46
218	HN41	109.622	19.5279	Male	Tetraploid	0.89	21.75	6.12	5.66	1.59	20.93
219	HN15	109.435	19.2224	Male	Tetraploid	1.12	21.81	6.15	5.67	1.59	20.35
220	HN28	109.572	18.6842	Male	Tetraploid	0.99	21.92	6.01	5.28	1.65	19.48
221	HN62	110.708	19.4355	Female	Tetraploid	0.98	22.01	6.37	5.79	1.4	19.54
222	HN61	110.482	19.4826	Male	Tetraploid	0.85	22.05	6.02	5.6	1.71	20.96
223	HN26	109.569	18.7404	Female	Diploid	1.3	22.09	6.3	5.7	1.72	19.54
224	HN59	110.429	19.4772	Male	Tetraploid	0.83	22.17	6.55	5.77	1.87	20.9
225	HN24	109.558	18.7385	Female	Diploid	1.14	22.18	5.99	5.54	1.87	19.25
226	HN12	109.299	19.4901	Male	Tetraploid	0.8	22.28	6.46	5.6	1.96	20.09
227	HN24	109.558	18.7385	Female	Diploid	1.36	22.37	6.44	6.01	1.85	20.3
228	HN12	109.299	19.4901	Male	Tetraploid	0.98	22.37	6.79	6.15	1.98	20.57
229	HN48	109.843	19.026	Female	Tetraploid	1.54	22.51	6.3	5.63	1.45	20.97
230	HN47	109.785	18.659	Female	Diploid	1.21	22.56	6.12	5.36	1.88	19.36
231	HN12	109.299	19.4901	Male	Tetraploid	0.89	22.59	6.6	5.82	1.96	21.24
232	HN50	109.932	19.8404	Male	Tetraploid	0.89	22.6	5.95	5.12	1.66	21.04
233	HN41	109.622	19.5279	Male	Tetraploid	0.99	22.64	6.6	5.96	1.98	20.2
234	HN47	109.785	18.659	Female	Diploid	1.12	22.69	6.48	5.74	1.66	21.05
235	HN1	110.252	19.9802	Female	Tetraploid	1.06	22.76	6.68	6.27	1.77	21.19
236	HN46	109.689	18.6515	Female	Diploid	1.41	22.92	6.19	5.82	1.4	20.83
237	HN12	109.299	19.4901	Male	Tetraploid	0.87	23.04	6.88	5.78	2.1	21.1
238	HN1	110.252	19.9802	Female	Tetraploid	1.14	23.09	6.79	6.39	1.87	20.44
239	HN62	110.708	19.4355	Female	Tetraploid	1.18	23.13	6.93	6.48	2.13	20.6
240	HN36	109.602	18.7178	Female	Tetraploid	1.14	23.18	6.61	6.06	2.1	20.63
241	HN18	109.474	18.7264	Female	Tetraploid	1.65	23.19	7.43	6.82	2.02	22.04
242	HN33	109.59	18.7413	Male	Tetraploid	1.24	23.32	6.61	6.29	1.86	21.16
243	HN36	109.602	18.7178	Female	Tetraploid	1.32	23.33	6.61	6.02	1.3	21.75
244	HN33	109.59	18.7413	Female	Tetraploid	1.35	23.35	7.04	6.11	1.93	21.05
245	HN15	109.435	19.2224	Female	Tetraploid	1	23.35	6.68	6	1.81	20.73
246	HN1	110.252	19.9802	Female	Tetraploid	1.12	23.36	6.7	6.25	1.85	21.07
247	HN12	109.299	19.4901	Male	Tetraploid	1.1	23.47	6.66	6.22	2.1	22.19
248	HN44	109.664	18.8841	Female	Tetraploid	1.35	23.53	6.84	6.12	1.76	22.11
249	HN49	109.873	19.8287	Male	Tetraploid	1.11	23.7	6.67	6.35	1.95	20.73
250	HN46	109.689	18.6515	Female	Diploid	1.1	23.71	6.47	5.48	1.89	20.9
251	HN32	109.59	18.7212	Female	Tetraploid	1.38	23.74	7.13	6.25	1.83	22.17
252	HN1	110.252	19.9802	Female	Tetraploid	1.12	23.78	6.58	6.12	1.86	21.59
253	HN49	109.873	19.8287	Male	Tetraploid	1.27	23.81	6.68	6.38	2.01	22.14
254	HN1	110.252	19.9802	Female	Tetraploid	1.16	23.82	6.72	6.17	1.88	21.27
255	HN48	109.843	19.026	Female	Tetraploid	1.66	23.98	6.84	5.62	1.4	21.65
256	HN42	109.626	19.4715	Male	Tetraploid	1.25	24.22	6.79	6.03	2.25	22.18
257	HN32	109.59	18.7212	Female	Tetraploid	1.54	24.38	6.28	5.31	1.61	21.94
258	HN33	109.59	18.7413	Female	Tetraploid	1.38	24.93	6.94	6.12	1.49	22.42
259	HN28	109.572	18.6842	Female	Tetraploid	1.76	25.53	7.05	6.35	2.03	22.91
260	HN61	110.482	19.4826	Female	Tetraploid	1.44	26.06	6.95	6	1.85	22.94
261	HN50	109.932	19.8404	Female	Tetraploid	1.62	26.9	7.29	6.56	2.22	23.63

## Sheet: Table S2 
Table S2 Developmental rate of tadpoles. Days required for half of the individuals reaching to each stage.
Ploidy	Tetraploid			Diploid
Stage	Replicate 1	Replicate 2	Replicate 3	Replicate 1	Replicate 2	Replicate 3
S29	8	8	9	8	9	9
S30	11	12	12	12	12	12
S31	14	15	14	15	15	15
S32	18	18	17	18	18	18
S33	20	20	20	20	20	21
S34	23	22	22	22	22	23
S35	26	26	25	26	26	26
S36	28	28	27	28	27	27
S37	30	30	29	30	30	29
S38	33	33	32	33	32	32
S39	36	35	35	36	36	35
S40	39	38	38	39	39	38
S41	42	41	41	42	42	41
S42	44	43	43	44	44	43
S43	45	44	44	45	45	44
S44	46	45	45	46	46	45
S45	47	46	46	47	47	46

## Sheet: Table S3 
Table S3 Growth rate of tadpoles. Comparison of individual total length at a given stage.
Ploidy	Gosner stage	Total length (mm)
Tetraploidy	29	8.6
Tetraploidy	29	8.83
Tetraploidy	29	8.23
Diploidy	29	9.07
Diploidy	29	8.74
Diploidy	29	8.87
Tetraploidy	29	8.71
Tetraploidy	29	8.74
Tetraploidy	29	8.85
Tetraploidy	29	8.71
Tetraploidy	29	8.89
Tetraploidy	29	8.52
Tetraploidy	29	8.74
Tetraploidy	29	8.7
Tetraploidy	29	9
Tetraploidy	29	8.82
Tetraploidy	29	8.89
Diploidy	29	9.07
Diploidy	29	8.74
Diploidy	29	8.87
Diploidy	29	8.89
Diploidy	29	8.77
Diploidy	29	8.56
Diploidy	29	8.72
Diploidy	29	8.74
Diploidy	29	8.67
Diploidy	29	8.72
Diploidy	29	8.82
Diploidy	29	8.88
Diploidy	29	8.82
Diploidy	30	11.15
Diploidy	30	10.49
Diploidy	30	10.89
Diploidy	30	10.65
Tetraploidy	30	11.36
Tetraploidy	30	11.11
Tetraploidy	30	11.07
Tetraploidy	30	11.28
Tetraploidy	31	12.68
Tetraploidy	31	12.16
Tetraploidy	31	12.25
Tetraploidy	31	13.83
Diploidy	31	12.54
Diploidy	31	12.56
Diploidy	31	11.63
Diploidy	31	11.45
Tetraploidy	32	13.74
Tetraploidy	32	13.07
Tetraploidy	32	13.46
Tetraploidy	32	13.68
Diploidy	32	12.37
Diploidy	32	12.44
Diploidy	32	12.55
Diploidy	32	12.84
Tetraploidy	33	15.44
Tetraploidy	33	14.08
Tetraploidy	33	15.46
Tetraploidy	33	13.06
Tetraploidy	33	13.01
Diploidy	33	13.27
Diploidy	33	12.11
Diploidy	33	13.25
Diploidy	33	12.83
Tetraploidy	34	14.59
Tetraploidy	34	14.24
Tetraploidy	34	14.52
Tetraploidy	34	14.47
Diploidy	34	13.34
Diploidy	34	12.99
Diploidy	34	13.24
Diploidy	34	13.15
Tetraploidy	35	12.25
Tetraploidy	35	16.83
Tetraploidy	35	16.12
Tetraploidy	35	15.72
Tetraploidy	35	15.59
Diploidy	35	13.92
Diploidy	35	14.28
Diploidy	35	14.43
Diploidy	35	15.14
Tetraploidy	36	16.73
Tetraploidy	36	16.96
Tetraploidy	36	17.24
Tetraploidy	36	17.05
Tetraploidy	36	16.75
Diploidy	36	16.05
Diploidy	36	16.08
Diploidy	36	16.05
Diploidy	36	16.35
Tetraploidy	37	16.51
Tetraploidy	37	18.31
Tetraploidy	37	16.12
Tetraploidy	37	20.25
Tetraploidy	37	20.75
Tetraploidy	37	18.7
Tetraploidy	37	17.85
Diploidy	37	16.94
Diploidy	37	16.76
Diploidy	37	16.79
Diploidy	37	17.02
Tetraploidy	38	19.93
Tetraploidy	38	19.17
Tetraploidy	38	19.33
Tetraploidy	38	19.73
Tetraploidy	38	20.18
Diploidy	38	17.97
Diploidy	38	18.51
Diploidy	38	18.17
Diploidy	38	17.35
Tetraploidy	39	21.04
Tetraploidy	39	21.72
Tetraploidy	39	23.36
Tetraploidy	39	23.52
Tetraploidy	39	19.38
Tetraploidy	39	19.78
Diploidy	39	19.58
Diploidy	39	17.67
Tetraploidy	39	19.65
Tetraploidy	39	20.17
Tetraploidy	39	19.51
Tetraploidy	39	18.22
Tetraploidy	39	19.28
Tetraploidy	39	22.99
Tetraploidy	39	20.01
Tetraploidy	39	21.09
Diploidy	39	17.03
Diploidy	39	18.83
Diploidy	39	18.11
Diploidy	39	19.95
Tetraploidy	39	16.63
Tetraploidy	39	16.92
Tetraploidy	39	19.18
Tetraploidy	39	18.18
Tetraploidy	39	20.05
Tetraploidy	39	21.31
Tetraploidy	39	19.65
Tetraploidy	39	19.4
Tetraploidy	39	19.1
Tetraploidy	39	22.18
Tetraploidy	39	21.87
Tetraploidy	39	20.61
Diploidy	39	20.1
Diploidy	39	19.1
Diploidy	39	19.12
Diploidy	39	18.45
Diploidy	39	19.65
Diploidy	39	18.18
Diploidy	39	15.85
Diploidy	39	16.73
Diploidy	39	18.472
Diploidy	39	19.18
Tetraploidy	40	21.24
Tetraploidy	40	22.77
Tetraploidy	40	21.9
Tetraploidy	40	19.48
Tetraploidy	40	19.99
Tetraploidy	40	18.6
Diploidy	40	19.64
Diploidy	40	19.52
Diploidy	40	18.89
Diploidy	40	19.56
Tetraploidy	40	19.34
Tetraploidy	41	21.86
Tetraploidy	41	21.45
Tetraploidy	41	20.89
Tetraploidy	41	20.97
Tetraploidy	41	21.27
Diploidy	41	20.24
Diploidy	41	20.37
Diploidy	41	20.66
Diploidy	41	20.8
Diploidy	42	12.55
Diploidy	42	18.97
Diploidy	42	14.76
Diploidy	42	16.04
Tetraploidy	42	16.86
Tetraploidy	42	16.63
Tetraploidy	42	17.21
Tetraploidy	42	16.56
Diploidy	43	12.24
Diploidy	43	12.49
Diploidy	43	13.23
Diploidy	43	12.22
Tetraploidy	43	12.87
Tetraploidy	43	13.4
Tetraploidy	43	12.74
Tetraploidy	43	13.38
Diploidy	44	6.47
Diploidy	44	6.03
Diploidy	44	6.26
Diploidy	44	6.6
Tetraploidy	44	6.73
Tetraploidy	44	6.94
Tetraploidy	44	7.13
Tetraploidy	44	7.17
Diploidy	45	6.41
Diploidy	45	5.87
Diploidy	45	5.91
Diploidy	45	6.12
Tetraploidy	45	6.59
Tetraploidy	45	6.46
Tetraploidy	45	6.56
Tetraploidy	45	6.78

## Sheet: Table S4
Table S4 Body weight (g) after the completion of metamorphosis (Stage 45).
Diploidy	Tetraploidy
0.0144	0.029
0.0184	0.029
0.0195	0.0341
0.0195	0.038
0.0199	0.0316
0.0207	0.0337
0.0218	0.0451
0.0218	0.0395
0.022	0.0338
0.0221	0.0218
0.0222	0.0403
0.0224	0.0267
0.0226	0.0376
0.0228	0.0382
0.023	0.037
0.0231	0.0377
0.0238	0.0456
0.0244	0.0391
0.0245	0.0351
0.0246	0.0273
0.0248	0.0441
0.0256	0.0337
0.0256	0.0343
0.0262	0.0184
0.0265	0.0353
0.0266	0.0383
0.0267	0.0426
0.0267	0.0472
0.0271	0.0345
0.0273	0.0345
0.0274	0.0411
0.0277	0.0381
0.0281	0.0396
0.0281	0.0317
0.0281	0.0306
0.0282	0.0377
0.0284	0.0415
0.0286	0.0489
0.0286	0.0468
0.029	0.0334
0.0291	0.0364
0.0293	0.0345
0.0296	0.0366
0.0296	0.0409
0.0298	0.0247
0.0298	0.0441
0.0298	0.0574
0.0302	0.0284
0.0302	0.0387
0.0303	0.045
0.0305	0.0441
0.0314	0.0375
0.0315	0.0297
0.0324	0.0269
0.0329	0.0292
0.0332	0.038
0.0333	0.0386
0.0334	0.0299
0.0335	0.0422
0.0349	0.0357
0.0354	0.0323
0.0354	0.0311
0.036	0.0297
0.0361	0.0334
0.0365	0.0422
0.0373	0.0323
0.0375	0.0515
0.0377	0.0298
0.0383	0.0462
0.0386	0.0318
0.0394	0.0356
0.0396	0.0358
0.0411	0.0276
0.0419	0.0415
0.0433	0.0371
0.0455	0.0314
0.0468	0.021
0.0474	0.0357
0.0504	0.0261
	0.0419
	0.0323
	0.0394
	0.0342
	0.0297
	0.0329
	0.034

## Sheet: Table S5 
Table S5 Karyotype Measurement data of Microhyla fissipes on Hainan Island (mean ± SD).
Chromosome No.	Short arm	Long arm	RL	AR	Type	Ploidy
1	6.15 ± 0.44	7.23 ± 0.57	13.38 ± 0.31	1.19 ± 0.18	M	Diploid
2	5.18 ± 0.35	7.52 ± 0.72	12.7 ± 0.59	1.46 ± 0.22	M	Diploid
3	3.19 ± 0.33	7.86 ± 0.56	11.05 ± 0.64	2.47 ± 0.37	SM	Diploid
4	4.14 ± 0.31	6.41 ± 0.48	10.55 ± 0.56	1.55 ± 0.14	M	Diploid
5	4.23 ± 0.38	4.86 ± 0.34	9.09 ± 0.47	1.16 ± 0.16	M	Diploid
6	3.88 ± 0.36	4.66 ± 0.34	8.54 ± 0.18	1.22 ± 0.21	M	Diploid
7	2.53 ± 0.27	4.06 ± 0.21	6.59 ± 0.36	1.60 ± 0.20	M	Diploid
8	2.40 ± 0.21	3.92 ± 0.29	6.32 ± 0.32	1.64 ± 0.20	M	Diploid
9	2.18 ± 0.14	3.85 ± 0.23	6.03 ± 0.14	1.78 ± 0.21	SM	Diploid
10	2.31 ± 0.14	3.54 ± 0.33	5.86 ± 0.24	1.54 ± 0.22	M	Diploid
11	2.36 ± 0.30	2.74 ± 0.30	5.1 ± 0.51	1.17 ± 0.15	M	Diploid
12	2.19 ± 0.16	2.61 ± 0.22	4.80 ± 0.35	1.19 ± 0.07	M	Diploid
1	5.80 ± 0.50	7.68 ± 0.33	13.48 ± 0.36	1.34 ± 0.16	M	Tetraploidy
2	4.90 ± 0.42	6.84 ± 0.41	11.74 ± 0.27	1.41 ± 0.19	M	Tetraploidy
3	3.12 ± 0.17	7.96 ± 0.27	11.08 ± 0.17	2.55 ± 0.29	SM	Tetraploidy
4	4.06 ± 0.22	6.59 ± 0.36	10.65 ± 0.12	1.62 ± 0.12	M	Tetraploidy
5	4.32 ± 0.31	5.1 ± 0.36	9.43 ± 0.33	1.19 ± 0.16	M	Tetraploidy
6	4.03 ± 0.30	4.66 ± 0.25	8.68 ± 0.41	1.16 ± 0.11	M	Tetraploidy
7	2.59 ± 0.26	3.99 ± 0.13	6.58 ± 0.23	1.55 ± 0.18	M	Tetraploidy
8	2.74 ± 0.26	3.61 ± 0.30	6.35 ± 0.13	1.34 ± 0.26	M	Tetraploidy
9	2.17 ± 0.29	3.84 ± 0.35	6.02 ± 0.07	1.81 ± 0.37	SM	Tetraploidy
10	2.47 ± 0.17	3.21 ± 0.15	5.68 ± 0.15	1.31 ± 0.14	M	Tetraploidy
11	2.13 ± 0.16	3.21 ± 0.14	5.34 ± 0.12	1.52 ± 0.17	M	Tetraploidy
12	2.15 ± 0.16	2.81 ± 0.15	4.96 ± 0.12	1.31 ± 0.15	M	Tetraploidy

## Sheet: Table S6 
Table S6 Organ weight (mg).
Body weight	Liver	Lung	Heart	Kidney	Gonad	Brain	Ploidy	Gender
565.9	6.8	1.6	1.1	1.9	2.4	4.1	Diploidy	Female
579.5	8	2.1	1.2	1.9	2.2	4.1	Diploidy	Female
588.6	8.2	2.1	1.3	1.9	3.2	4.4	Diploidy	Female
592.6	9.6	2.3	1.4	2.1	7.2	4.5	Diploidy	Female
611.4	9.8	2.3	1.4	2.2	9.6	4.6	Diploidy	Female
614.2	10.1	2.3	1.4	2.2	12.5	4.7	Diploidy	Female
615.4	10.1	2.3	1.4	2.4	14.7	4.7	Diploidy	Female
616.8	10.8	2.4	1.5	2.4	16.7	4.9	Diploidy	Female
627	10.9	2.5	1.5	2.4	17.4	4.9	Diploidy	Female
629.8	11.2	2.7	1.6	2.5	20.2	4.9	Diploidy	Female
632.7	11.3	2.7	1.7	2.6	21.9	4.9	Diploidy	Female
646	11.5	2.7	1.7	2.9	22.9	5	Diploidy	Female
654.7	11.5	2.7	1.8	2.9	24.4	5.1	Diploidy	Female
666	11.8	2.9	1.8	3	27.7	5.1	Diploidy	Female
678.9	11.8	3.1	2	3	27.7	5.3	Diploidy	Female
679	11.9	3.1	2.1	3.1	28	5.3	Diploidy	Female
698.1	12	3.3	2.1	3.1	31	5.4	Diploidy	Female
753.9	12	3.3	2.2	3.8	32.3	6	Diploidy	Female
411.5	4.5	2.3	1.2	1	0.4	3	Diploidy	Male
428.1	5.2	2.3	1.2	1.3	0.4	3.2	Diploidy	Male
444.3	5.6	2.5	1.3	1.3	0.5	3.5	Diploidy	Male
445.7	6.3	2.5	1.5	1.4	0.5	3.6	Diploidy	Male
448.4	6.6	2.5	1.5	1.4	0.7	3.8	Diploidy	Male
456.9	6.7	2.6	1.5	1.5	0.7	4.1	Diploidy	Male
457.6	6.7	2.6	1.5	1.5	0.7	4.2	Diploidy	Male
471.8	6.8	2.7	1.6	1.5	0.8	4.2	Diploidy	Male
475.7	6.9	2.7	1.6	1.5	0.9	4.5	Diploidy	Male
477.8	7	2.7	1.7	1.6	0.9	4.5	Diploidy	Male
490.9	7.2	2.7	1.7	1.6	1	4.6	Diploidy	Male
493.7	7.3	2.8	1.8	1.7	1.1	4.6	Diploidy	Male
494.7	7.6	2.8	1.8	1.7	1.1	4.8	Diploidy	Male
508.7	7.7	2.9	1.8	1.7	1.2	5.3	Diploidy	Male
538.2	8.2	3.5	1.9	1.8	1.3	5.6	Diploidy	Male
1153.9	21.9	5.7	2.7	6.3	76.6	7.9	Tetraploidy	Female
1213	25.6	5.7	2.8	6.3	90	8.1	Tetraploidy	Female
1222.6	25.7	5.8	2.9	7.1	105.4	8.2	Tetraploidy	Female
1230.5	25.9	6.2	3.2	7.2	115.3	8.2	Tetraploidy	Female
1233.5	26.1	6.2	3.3	7.2	116.4	8.4	Tetraploidy	Female
1246.6	26.1	6.3	3.3	7.2	117.5	8.4	Tetraploidy	Female
1285.7	26.2	6.3	3.4	7.3	133.4	8.5	Tetraploidy	Female
1291.4	27.4	6.4	3.5	7.3	138.4	8.6	Tetraploidy	Female
1300.5	27.5	6.4	3.5	7.4	140.4	8.7	Tetraploidy	Female
1307.8	29.2	6.4	3.5	7.5	142.9	8.9	Tetraploidy	Female
1336.8	29.6	6.4	3.6	7.5	143.7	9	Tetraploidy	Female
1342.2	29.8	6.5	3.6	7.5	146.7	9.3	Tetraploidy	Female
1356.2	30.6	6.5	3.6	7.9	165.4	9.4	Tetraploidy	Female
1371.6	30.7	6.5	3.6	7.9	169.3	9.7	Tetraploidy	Female
1376.7	30.9	6.8	3.6	8	179	9.7	Tetraploidy	Female
1391.3	32.4	6.8	3.7	8.1	204.9	9.9	Tetraploidy	Female
1402.3	32.8	6.8	3.9	8.2	220.5	9.9	Tetraploidy	Female
1454.6	35.7	7	4.1	8.6	242.9	10.2	Tetraploidy	Female
920.5	21.1	6	3.5	3.9	1.8	6.8	Tetraploidy	Male
992.5	21.4	6.1	3.5	4	1.8	7.2	Tetraploidy	Male
1009.6	21.6	6.1	3.6	4.3	2.2	8.2	Tetraploidy	Male
1014.4	23.5	6.2	3.7	4.4	2.2	8.2	Tetraploidy	Male
1037.5	24.4	6.3	4	4.4	2.2	8.3	Tetraploidy	Male
1038	24.7	6.8	4.3	4.5	2.4	8.4	Tetraploidy	Male
1042.9	25.3	7.2	4.3	4.5	2.4	8.4	Tetraploidy	Male
1043	25.6	7.2	4.3	4.6	2.5	8.4	Tetraploidy	Male
1054.3	26.6	7.2	4.6	4.6	2.6	8.5	Tetraploidy	Male
1085.3	27.8	7.2	4.6	4.7	2.6	8.6	Tetraploidy	Male
1086.5	27.8	7.7	4.7	4.8	2.7	8.6	Tetraploidy	Male
1089.4	28	7.7	4.7	4.8	2.8	8.7	Tetraploidy	Male
1117.1	28.6	7.7	4.8	5	3.2	8.7	Tetraploidy	Male
1203.9	30	8.3	5	5.2	3.3	8.7	Tetraploidy	Male
1118.5	23	4.6	3.1	6	148.4	10.1	Tetraploidy	Female
1813.8	38.3	7.2	2.8	7.1	339.2	9.9	Tetraploidy	Female
1550.4	36.1	8	4.5	8.9	189.1	8.8	Tetraploidy	Female
1293.9	27.7	5.4	3.3	9.6	208.9	9	Tetraploidy	Female
1551.2	27.2	6.1	4.2	7.2	169.8	11.7	Tetraploidy	Female
1263.8	30.1	7.2	2.2	7.8	12.2	9.2	Tetraploidy	Female
1640.7	29.8	6.2	3.6	7.4	228.4	7.9	Tetraploidy	Female
1351.6	22.3	5.1	3.5	6.2	163.8	9.7	Tetraploidy	Female
1479.7	37.8	7	3.6	7.6	172.9	11.4	Tetraploidy	Female
1251	25.6	6.5	2.9	7.7	189.6	9.4	Tetraploidy	Female
990.7	28.1	7.8	3.1	6.7	20	7.8	Tetraploidy	Female
1182.4	23.8	5.8	3.4	6.5	104.1	7.2	Tetraploidy	Female
1167.9	37.7	7.7	4.4	9.6	145.2	7.9	Tetraploidy	Female
1123	23.8	6.9	3.7	7.9	180.2	9.6	Tetraploidy	Female
1266.8	24.8	5.5	2.7	6.8	71	5.6	Tetraploidy	Female
1151.1	16.7	6.3	3.9	3.6	2.3	8.7	Tetraploidy	Male
1059	18.2	6.8	4.5	5.7	2.4	9.9	Tetraploidy	Male
1001.9	21.2	6.2	4.5	4.6	1.8	9.2	Tetraploidy	Male
1006.2	28.3	8.8	3.8	4.4	3.4	9	Tetraploidy	Male
1003.7	18	5	4.3	4.8	2.4	5.8	Tetraploidy	Male
996.1	29.6	7.4	0.8	4.4	2.2	8.3	Tetraploidy	Male
997.3	17.7	5.8	4.9	3.8	1.9	8.8	Tetraploidy	Male
1116.2	34.5	9.1	5.2	5.9	2.8	9.4	Tetraploidy	Male
1162.8	27.9	7.8	6	4	2.5	8.7	Tetraploidy	Male
1050.1	31.7	7.4	4.1	5.1	3.6	8.1	Tetraploidy	Male
1257.4	29.6	8.1	5.4	5.4	4	8.4	Tetraploidy	Male
1035.7	28.6	6.6	2.8	6.2	3.3	5.9	Tetraploidy	Male
1066.3	16.2	6.8	3.9	4.1	2.6	6.6	Tetraploidy	Male
1040.8	29.2	7.2	4.1	5.3	2.2	7.2	Tetraploidy	Male
1177.5	28.1	8.2	5.4	4.6	2.3	8.8	Tetraploidy	Male
1235.2	24.3	8.8	5.7	5.3	4.5	8.8	Tetraploidy	Male
962.7	28.8	5.1	3.8	4	3.5	8.4	Tetraploidy	Male
915.5	34.1	7.2	3.2	4.6	1.7	7.5	Tetraploidy	Male
895.5	22.3	5.4	3.4	4.2	2.7	7.3	Tetraploidy	Male
863	12.2	6.6	3.5	4	1.4	4.8	Tetraploidy	Male
863.6	21.4	5.9	2.9	4.6	0.8	7.5	Tetraploidy	Male
452.8	10.4	1.8	0.6	1.5	17	4.6	Diploidy	Female
521.8	9.2	2.3	1.1	1.3	5.3	5.7	Diploidy	Female
580.9	7.5	3.4	2.2	1.9	0.5	4	Diploidy	Female
617.3	9.5	2	1.4	2.4	81	3.2	Diploidy	Female
504.6	8	2.6	1.5	0.7	10.2	6	Diploidy	Female
639.7	9	0.8	1.2	3.1	11.6	4.5	Diploidy	Female
748.8	14.1	3	2.5	4.5	19.2	5.1	Diploidy	Female
864.3	16.4	4	2.6	4.9	27.1	5.9	Diploidy	Female
375.4	5.5	3.1	0.7	1.7	2.8	1.5	Diploidy	Male
415.9	5.3	1.7	1.6	0.9	0.1	3.4	Diploidy	Male
436.2	5.9	1.8	0.8	0.7	0.5	1.5	Diploidy	Male
583.2	7.6	3.7	2.3	2.1	1.4	5.5	Diploidy	Male
487.3	6.5	3.4	1.8	1.8	0.1	5.8	Diploidy	Male
515.2	7.4	2.7	1.9	1.8	0.3	6.2	Diploidy	Male
416.9	11	3.4	1.4	2	1.1	3.8	Diploidy	Male
547	8	2.2	3.2	1.7	0.8	5.8	Diploidy	Male
513.2	7.3	2.8	1.7	2.1	1.2	0.6	Diploidy	Male
452.8	7.9	2.6	1.8	1.9	1.4	6.8	Diploidy	Male
455.5	6.2	2.3	1.6	1.1	0.1	2.5	Diploidy	Male
566.7	7.1	2.9	1.5	1.6	1	6.3	Diploidy	Male
472.8	6.6	2	1.7	0.8	0.5	4.6	Diploidy	Male
604.9	10.2	2.4	2.3	1.9	1.4	4.3	Diploidy	Male
455.7	6.6	2.8	1.5	1.3	0.1	5.5	Diploidy	Male
492.5	7.8	2.5	2.2	1.9	1.2	4.3	Diploidy	Male
425.8	7.1	2.2	1.5	1.1	0.8	4.5	Diploidy	Male
445.8	7.2	0.9	1.3	1.6	1	4.4	Diploidy	Male
408.5	4.1	1.7	1.1	1.3	0.5	4.9	Diploidy	Male
426.5	6.4	2.6	1.4	1.4	0.9	5.1	Diploidy	Male
398.2	4.2	1.7	1.3	1.5	0.6	5.9	Diploidy	Male
392.5	7.1	2	1.4	1.5	1.3	4.2	Diploidy	Male
386.3	4	2.4	1.2	1.7	0.6	4.8	Diploidy	Male

## Sheet: Table S7 
Table S7 Jumping performance.
Ploidy	Gender	Body weight (g)	Snout-vent length (mm)	Jumping distance (cm)
	Gender	Body weight	Snout-vent length (mm)	1	2	3	4	5	6	7
Tetraploidy	Male	0.85	21.54	25.4	36.4	41.5	36.7	46.5	34.4	38.4
Tetraploidy	Male	0.63	21	45.5	50.2	57.8	34.5	30.8	48.5	53.8
Tetraploidy	Male	0.71	22.32	43.8	44.4	34.4	43.1	40.1	34.1	30.1
Tetraploidy	Male	0.61	19.47	31.4	31.4	29.7	35.1	34.1	36.9	35.2
Tetraploidy	Male	0.89	20.42	38.7	45.1	50.7	38.7	54.7	48.7	51.4
Tetraploidy	Male	0.71	20.89	54.4	51.4	42.4	41.6	50.6	42.3	45.7
Tetraploidy	Male	0.81	20.97	29.1	36.2	34.5	31	36	40.2	35.5
Tetraploidy	Male	0.88	21.87	43.5	54.4	58.4	68.1	78.6	59.2	36.1
Tetraploidy	Male	0.57	19.2	30.5	26.5	35.5	36	27	26.5	30.4
Tetraploidy	Male	0.82	22.84	58.4	51.4	56.4	47.4	38.4	36.4	40.8
Tetraploidy	Male	0.66	20.34	41.4	45.4	53.1	58.4	45.6	49.1	50.4
Tetraploidy	Male	0.63	19.86	32.4	32.8	43.4	29.4	26.7	28.7	22.8
Tetraploidy	Male	0.74	21.39	57	53.8	40.7	40.1	48.8	39.4	42.5
Tetraploidy	Male	0.86	21.11	25.3	32.4	40.2	34.9	41.1	30.8	42.1
Tetraploidy	Male	0.58	20.6	18.2	22.6	21.9	20.5	21.5	25.5	21.7
Tetraploidy	Male	0.67	20.47	42.7	48.5	55.2	53.4	49.5	50.4	51.8
Tetraploidy	Male	0.76	21.54	40.7	41.6	41.2	36.4	42.1	39.4	39.2
Tetraploidy	Male	0.75	19.52	35.4	36.5	37.6	36.6	40.5	34.5	36.7
Tetraploidy	Male	0.87	20.82	39.5	41.5	49.4	39.3	50.8	49.6	49
Tetraploidy	Male	0.69	21	37.5	31.5	30.8	36.2	39.5	33.8	33.5
Tetraploidy	Male	0.62	20.2	30.5	30.2	40.4	27.5	24.8	27.2	20.8
Tetraploidy	Male	0.68	21.41	38.4	35.4	32.1	38.7	40.1	35.1	32.4
Tetraploidy	Male	0.68	22.52	40.8	41.2	31.2	40.5	37.8	32.3	27.8
Tetraploidy	Male	0.6	19.93	32.5	33.8	31.5	37.3	37.5	38.9	34.6
Tetraploidy	Male	0.78	22.2	50.1	46.6	52.2	38.4	31.4	30.6	34.3
Tetraploidy	Male	0.64	21.4	42.6	45.3	55.4	58.6	56.5	48.7	36.2
Tetraploidy	Male	0.59	18.8	32.4	28.5	34.4	38.9	29.5	28.7	31.4
Tetraploidy	Male	0.78	21.01	39.8	40.4	40.5	34.7	40.5	37.9	38.7
Tetraploidy	Male	0.86	22.75	57	54.8	45	70.7	76.5	53.8	31.8
Tetraploidy	Male	0.59	20.4	19.6	24.5	22.7	22.1	24.6	28.7	24.3
Diploidy	Male	0.42	17.73	22.1	29.8	36.5	21.8	38.5	34	39.6
Diploidy	Male	0.39	17.15	20.2	22.2	18.8	14.6	16.5	14.9	17.8
Diploidy	Male	0.36	18.38	25.1	24.6	39.8	44.6	36	30.6	34.6
Diploidy	Male	0.4	16.24	31.8	39.3	40.1	42.4	33.4	31.4	26.4
Diploidy	Male	0.41	16.53	29.2	41.2	40.2	41.8	32.8	32	27.1
Diploidy	Male	0.35	16.44	10.5	20.5	12.3	19.6	18.8	23.5	26.8
Diploidy	Male	0.34	16.84	19.8	22.7	23.7	29.4	22.4	30.4	36.1
Diploidy	Male	0.36	18.16	22.1	23.1	22.8	26.4	26.7	23.1	24.1
Diploidy	Male	0.49	18.14	24.1	21.5	29.6	23.4	24.1	21.2	16.7
Diploidy	Male	0.35	18.01	24.1	18.4	26.4	18.7	29.4	21.4	28.4
Diploidy	Male	0.37	16.54	24.6	20.7	45.4	30.4	29.7	22.4	26.4
Diploidy	Male	0.34	18.14	24.7	24.2	34.9	41.4	34.8	33.4	29.3
Diploidy	Male	0.42	18.63	40.5	31.8	44.8	43.4	36.5	31.8	30.7
Diploidy	Male	0.41	18.42	31.4	43.4	42.7	45.1	35.1	31.2	30.1
Diploidy	Male	0.41	16.52	21.4	23.4	28.4	25.4	30.4	34.1	23.4
Diploidy	Male	0.33	17.98	19.4	14.4	13.4	23.4	12.4	16.7	19.4
Diploidy	Male	0.32	16.87	23.1	33.8	22.1	26.4	32.6	33.4	35.4
Diploidy	Male	0.32	16.9	14.1	14.1	15.4	22.1	14.7	18.6	16.7
Diploidy	Male	0.36	16.52	20.2	17.7	44.5	28.8	18.2	24.7	23.1
Diploidy	Male	0.31	16.26	16.1	23.2	17.5	26.1	20.2	26.4	34.1
Diploidy	Male	0.37	16.88	10.3	12.1	18.8	19.4	23.1	25.3	24.1
Diploidy	Male	0.3	17.45	17.5	12.2	11.6	19.5	12.2	15.5	16.7
Diploidy	Male	0.47	17.94	23.1	20.4	27.8	20.4	22.4	20.6	15.6
Diploidy	Male	0.41	17.45	16.8	22.4	23.7	20.6	18.7	18.7	19.4
Diploidy	Male	0.3	16.4	14.6	13.4	13.5	20.1	13.1	16.9	15.4
Diploidy	Male	0.31	17.14	23.5	34.6	22.4	27.2	33.1	34.9	36.6
Diploidy	Male	0.4	18.66	24	25.4	24	28	28.3	24.3	29.2
Diploidy	Male	0.33	17.58	20.2	17.6	24.5	17.7	27.2	19.2	26.8
Diploidy	Male	0.45	17.81	27.4	35.4	41.6	25.4	32.1	39.7	44.2
Diploidy	Male	0.4	16.31	20.1	22	27	23.8	22.8	29.2	33.5
Tetraploidy	Female	1.26	23.54	47.8	37.6	35.6	48.2	50.8	48.8	39.6
Tetraploidy	Female	1.22	22.38	46.2	57.5	47.2	72.2	58.7	57.6	50.6
Tetraploidy	Female	1.42	22.52	60.4	40.5	46.1	32	32.1	37.5	32.3
Tetraploidy	Female	0.82	21.34	45.7	78.5	54.4	56.6	51.9	49.7	46.4
Tetraploidy	Female	0.87	21.58	41.9	88.2	56.1	59.5	54.5	53.8	47.8
Tetraploidy	Female	0.67	21.5	31.5	45.5	43.5	46.2	35.7	32.5	34.6
Tetraploidy	Female	0.95	21.14	36.4	37.4	36.5	42	32.8	30.6	33.7
Tetraploidy	Female	0.81	19.54	55.4	62.3	67.4	45.8	41.4	36.1	32.4
Tetraploidy	Female	0.87	21.35	47.4	52.4	66.4	58.4	37.4	40.5	30.6
Tetraploidy	Female	0.81	21.84	53.4	55.6	63.8	60.7	45.7	52.4	46.6
Tetraploidy	Female	0.88	21.64	44.1	52.4	57.4	56.6	37.6	42.1	37.4
Tetraploidy	Female	1.43	22.64	34.1	38.7	51.2	62.4	36.4	38.7	34.5
Tetraploidy	Female	0.89	21.22	50.4	55.5	36.7	43.2	36.2	33.8	34.2
Tetraploidy	Female	0.88	21.09	38.1	42.6	54.1	56.6	38.4	36.5	35.7
Tetraploidy	Female	0.91	22.76	39.4	41.6	46.6	52.4	46.4	42.1	46.7
Tetraploidy	Female	0.94	21.69	55.4	61.9	42.1	78.8	71.4	55.4	65.4
Tetraploidy	Female	0.93	22.31	29.6	38.4	45.4	35.1	32.6	31.2	39.4
Tetraploidy	Female	0.91	20.57	49.5	55.4	58.7	54.6	58.4	42.5	41.9
Tetraploidy	Female	0.9	21.87	56.4	55.7	58.9	49.4	36	39.5	38.5
Tetraploidy	Female	0.94	20.98	42	36.3	35.4	35.5	31.8	30.5	32.8
Tetraploidy	Female	0.71	21.99	42.6	42.6	48.7	57	41.4	38.4	40.1
Tetraploidy	Female	0.92	22.28	78.4	73.5	62.4	64.1	50.6	53.2	61.2
Tetraploidy	Female	0.9	21.15	60.7	56.5	62.4	43.4	34	39.5	28.9
Tetraploidy	Female	1.17	21.89	43.4	46.7	58.7	71.5	60.7	53.1	48.1
Tetraploidy	Female	0.92	20.93	45.5	60.9	49.5	56.5	45.8	36.2	45.6
Tetraploidy	Female	0.91	21.9	30.5	40.8	43.9	35.5	36.2	30.4	28.3
Tetraploidy	Female	0.84	19.92	59.2	66.2	64.3	43.2	38.5	30.4	35.4
Tetraploidy	Female	0.78	21.58	59.5	57.5	66.7	50.4	40.3	48.3	50.6
Tetraploidy	Female	1.23	22.98	34.2	38.5	47.4	49.5	51.5	47.1	36.4
Tetraploidy	Female	0.92	22.73	34.8	46.5	45.5	43.3	49.2	47.6	49.2
Diploidy	Female	0.51	18.05	31	26.5	32.5	33.5	30.4	31.8	27.8
Diploidy	Female	0.42	18.72	27.1	29.5	26.8	30.6	27.8	22.5	24.2
Diploidy	Female	0.59	19.9	26.5	20.4	28.4	17.5	17.6	27.6	36.6
Diploidy	Female	0.55	19.01	27.4	30.4	36.4	39.4	45.6	29.1	31.6
Diploidy	Female	0.56	18.95	29.2	33.2	35.2	38.8	44.2	28.3	30
Diploidy	Female	0.79	19.14	22.5	24.2	32.1	25.6	27.2	25.6	24.2
Diploidy	Female	0.6	20.03	20.4	22.6	21.6	34.4	32.6	26.4	21.7
Diploidy	Female	0.47	17.82	16.4	14.4	20.9	18.4	16.4	16.4	14.2
Diploidy	Female	0.52	18.79	45.4	49.7	46.6	52.8	46.3	38.7	36.6
Diploidy	Female	0.64	20.16	30.1	32.6	43.6	46.5	47.9	28.6	36.9
Diploidy	Female	0.41	16.84	27.1	27.2	33.1	58.6	40.6	31.2	46.7
Diploidy	Female	0.57	19.72	25.4	19.4	24.4	16.8	20.1	27.4	38.6
Diploidy	Female	0.61	19.65	39.8	44.2	38.9	29.5	24.9	32	27.8
Diploidy	Female	0.6	19.46	40.4	43.1	39.4	34.1	27.1	29.4	28.8
Diploidy	Female	0.44	18.3	37.6	39.8	45.3	46.2	38.6	32.6	31.8
Diploidy	Female	0.51	20.01	30.1	31.6	33.6	33.4	27.7	25.1	21.4
Diploidy	Female	0.6	18.59	26.4	40.1	43.6	45.5	39.7	36.4	37.7
Diploidy	Female	0.51	18.51	28.4	37.4	39.4	41.3	38.6	39.4	41.1
Diploidy	Female	0.43	16.83	27.5	27.2	33.1	62.5	35.5	29.8	44.3
Diploidy	Female	0.59	19.92	19.8	22.8	20.7	23.8	31.5	24.2	20.8
Diploidy	Female	0.81	19.21	21.9	24.4	33.6	26.6	28.6	25.4	24.1
Diploidy	Female	0.5	19.6	29.5	28	29.4	32.2	23.8	25.6	31.4
Diploidy	Female	0.57	19.15	50.2	54.8	51.8	59.5	49.5	41.2	39.5
Diploidy	Female	0.41	18.82	29.4	31.6	24.1	36.7	29.4	24.5	26.9
Diploidy	Female	0.5	18.32	22.9	41.6	38.3	40.2	37.2	38.3	40.1
Diploidy	Female	0.59	18.35	22.2	38.1	42.5	42.5	40.1	32.5	37.1
Diploidy	Female	0.45	17.66	15.6	13.5	19.8	17.5	15.5	17.8	15.2
Diploidy	Female	0.65	19.97	37.6	42.3	29.5	48.5	25.5	29.2	35.8
Diploidy	Female	0.54	18.42	33.6	28.4	32.4	34.6	29.8	32.6	29.4
Diploidy	Female	0.42	17.9	35.8	41.6	47.6	45.2	23.2	29.5	38.2

## Sheet: Table S8 
Table S8 Metabolic rate of the adults at different temperatures.
Frog ID (subject)	Ploidy	Measure temperature (℃)	Variation in the oxygen percentages (100*v/v) per min	Body weight	Volume of the chamber (L)	Total gas amount in the chamber (mol)	Variation in the oxygen abundance (mol) per min	Metabolic rate 1 (nmol/s)	Metabolic rate 2 (nmol/g/s)
S11	Diploidy	16	0.000690967	0.577	0.1	0.00421515	2.91253e-08	0.485422	0.841286
S14	Diploidy	16	0.000682364	0.492	0.1	0.00421515	2.87627e-08	0.479378	0.974346
S17	Diploidy	16	0.0009341	0.615	0.1	0.00421515	3.93738e-08	0.656229	1.06704
S20	Diploidy	16	0.00122344	0.607	0.1	0.00421515	5.157e-08	0.859499	1.41598
S26	Diploidy	16	0.000695555	0.517	0.1	0.00421515	2.93187e-08	0.488645	0.945155
S28	Diploidy	16	0.00113296	0.547	0.1	0.00421515	4.77558e-08	0.795931	1.45508
S38	Diploidy	16	0.00133511	0.632	0.1	0.00421515	5.62772e-08	0.937953	1.4841
S41	Diploidy	16	0.00135156	0.506	0.1	0.00421515	5.69703e-08	0.949505	1.87649
S44	Diploidy	16	0.00147616	0.549	0.1	0.00421515	6.22223e-08	1.03704	1.88896
S47	Diploidy	16	0.00121873	0.553	0.1	0.00421515	5.13715e-08	0.856191	1.54827
S5	Diploidy	16	0.000153665	0.431	0.1	0.00421515	6.47722e-09	0.107954	0.250472
S50	Diploidy	16	0.000919137	0.544	0.1	0.00421515	3.8743e-08	0.645717	1.18698
S53	Diploidy	16	0.000614465	0.602	0.1	0.00421515	2.59006e-08	0.431677	0.717072
S8	Diploidy	16	0.00046462	0.514	0.1	0.00421515	1.95844e-08	0.326407	0.635034
S11	Diploidy	22	0.00049776	0.577	0.1	0.00412946	2.05548e-08	0.34258	0.593726
S14	Diploidy	22	0.000774177	0.492	0.1	0.00412946	3.19693e-08	0.532822	1.08297
S17	Diploidy	22	0.00159548	0.615	0.1	0.00412946	6.58847e-08	1.09808	1.78549
S2	Diploidy	22	0.000266614	0.535	0.1	0.00412946	1.10097e-08	0.183495	0.342982
S20	Diploidy	22	0.00136088	0.607	0.1	0.00412946	5.6197e-08	0.936617	1.54303
S26	Diploidy	22	0.000406794	0.517	0.1	0.00412946	1.67984e-08	0.279973	0.541534
S28	Diploidy	22	0.0015005	0.547	0.1	0.00412946	6.19626e-08	1.03271	1.88795
S32	Diploidy	22	0.00117407	0.638	0.1	0.00412946	4.84828e-08	0.808047	1.26653
S38	Diploidy	22	0.00102401	0.632	0.1	0.00412946	4.2286e-08	0.704766	1.11514
S41	Diploidy	22	0.000683475	0.506	0.1	0.00412946	2.82238e-08	0.470397	0.929638
S44	Diploidy	22	0.00117531	0.549	0.1	0.00412946	4.85341e-08	0.808902	1.47341
S47	Diploidy	22	0.000675844	0.553	0.1	0.00412946	2.79087e-08	0.465145	0.84113
S5	Diploidy	22	0.000855665	0.431	0.1	0.00412946	3.53343e-08	0.588906	1.36637
S50	Diploidy	22	0.00162049	0.544	0.1	0.00412946	6.69173e-08	1.11529	2.05016
S53	Diploidy	22	0.000837946	0.602	0.1	0.00412946	3.46026e-08	0.576711	0.957991
S8	Diploidy	22	0.000260816	0.514	0.1	0.00412946	1.07703e-08	0.179505	0.349231
S11	Diploidy	28	0.000997	0.577	0.1	0.00404718	4.03504e-09	0.0672506	1.16552
S14	Diploidy	28	0.00186552	0.492	0.1	0.00404718	7.55011e-08	1.25835	2.55762
S17	Diploidy	28	0.00143671	0.615	0.1	0.00404718	5.81462e-08	0.969103	1.57578
S2	Diploidy	28	0.000715796	0.535	0.1	0.00404718	2.89696e-08	0.482826	0.902478
S20	Diploidy	28	0.00184544	0.607	0.1	0.00404718	7.46884e-08	1.24481	2.05075
S26	Diploidy	28	0.00057185	0.517	0.1	0.00404718	2.31438e-08	0.38573	0.746093
S28	Diploidy	28	0.00259249	0.547	0.1	0.00404718	1.04923e-07	1.74871	3.19691
S32	Diploidy	28	0.00107663	0.638	0.1	0.00404718	4.3573e-08	0.726217	1.13827
S38	Diploidy	28	0.00121188	0.632	0.1	0.00404718	4.90468e-08	0.817446	1.29343
S41	Diploidy	28	0.00049925	0.506	0.1	0.00404718	2.02055e-08	0.336759	0.665532
S44	Diploidy	28	0.000462998	0.549	0.1	0.00404718	1.87384e-08	0.312306	0.568864
S47	Diploidy	28	0.00198009	0.553	0.1	0.00404718	8.01379e-08	1.33563	2.41525
S5	Diploidy	28	0.000514948	0.431	0.1	0.00404718	2.08409e-08	0.347348	0.805912
S50	Diploidy	28	0.00137175	0.544	0.1	0.00404718	5.55173e-08	0.925288	1.7009
S53	Diploidy	28	0.00115805	0.602	0.1	0.00404718	4.68683e-08	0.781139	1.29757
S56	Diploidy	28	0.00177316	0.658	0.1	0.00404718	7.17629e-08	1.19605	1.8177
S8	Diploidy	28	0.000966686	0.514	0.1	0.00404718	3.91235e-08	0.652059	1.2686
S11	Diploidy	34	0.00112442	0.577	0.1	0.00396812	4.46184e-08	0.743641	1.28881
S14	Diploidy	34	0.00111487	0.492	0.1	0.00396812	4.42393e-08	0.737322	1.49862
S17	Diploidy	34	0.00171648	0.615	0.1	0.00396812	6.81119e-08	1.1352	1.84585
S20	Diploidy	34	0.00174607	0.607	0.1	0.00396812	6.92862e-08	1.15477	1.90242
S26	Diploidy	34	0.000839966	0.517	0.1	0.00396812	3.33308e-08	0.555514	1.07449
S28	Diploidy	34	0.00117692	0.547	0.1	0.00396812	4.67015e-08	0.778358	1.42296
S38	Diploidy	34	0.00177761	0.632	0.1	0.00396812	7.05377e-08	1.17563	1.86017
S41	Diploidy	34	0.00165162	0.506	0.1	0.00396812	6.55382e-08	1.0923	2.1587
S44	Diploidy	34	0.0017695	0.549	0.1	0.00396812	7.02158e-08	1.17026	2.13163
S47	Diploidy	34	0.000994264	0.553	0.1	0.00396812	3.94535e-08	0.657559	1.18908
S5	Diploidy	34	0.000606999	0.431	0.1	0.00396812	2.40864e-08	0.40144	0.931416
S50	Diploidy	34	0.00149065	0.544	0.1	0.00396812	5.91508e-08	0.985846	1.81222
S53	Diploidy	34	0.00105959	0.602	0.1	0.00396812	4.20456e-08	0.700759	1.16405
S8	Diploidy	34	0.000768087	0.514	0.1	0.00396812	3.04786e-08	0.507976	0.988281
S12	Tetraploidy	16	0.000462998	0.775	0.1	0.00421515	1.95161e-08	0.325268	0.419701
S15	Tetraploidy	16	0.00126818	0.724	0.1	0.00421515	5.34558e-08	0.89093	1.23057
S18	Tetraploidy	16	0.000929891	0.692	0.1	0.00421515	3.91963e-08	0.653272	0.944035
S21	Tetraploidy	16	0.000724367	0.757	0.1	0.00421515	3.05332e-08	0.508886	0.672241
S27	Tetraploidy	16	0.00134807	0.829	0.1	0.00421515	5.68233e-08	0.947054	1.14241
S29	Tetraploidy	16	0.0020229	1.009	0.1	0.00421515	8.52683e-08	1.42114	1.40846
S3	Tetraploidy	16	0.000895629	0.841	0.1	0.00421515	3.77521e-08	0.629202	0.74816
S39	Tetraploidy	16	0.000991451	0.801	0.1	0.00421515	4.17912e-08	0.69652	0.869563
S42	Tetraploidy	16	0.00235582	0.793	0.1	0.00421515	9.93014e-08	1.65502	2.08704
S45	Tetraploidy	16	0.000769787	0.841	0.1	0.00421515	3.24477e-08	0.540795	0.643038
S48	Tetraploidy	16	0.00115535	0.834	0.1	0.00421515	4.86996e-08	0.81166	0.973214
S51	Tetraploidy	16	0.00193852	0.787	0.1	0.00421515	8.17117e-08	1.36186	1.73045
S54	Tetraploidy	16	0.000435407	0.868	0.1	0.00421515	1.83531e-08	0.305885	0.352402
S57	Tetraploidy	16	0.00125547	0.836	0.1	0.00421515	5.292e-08	0.881999	1.05502
S6	Tetraploidy	16	0.000425307	0.917	0.1	0.00421515	1.79273e-08	0.298789	0.325833
S9	Tetraploidy	16	0.000845413	0.728	0.1	0.00421515	3.56355e-08	0.593924	0.81583
S12	Tetraploidy	22	0.000869314	0.775	0.1	0.00412946	3.5898e-08	0.5983	0.771999
S15	Tetraploidy	22	0.00146053	0.724	0.1	0.00412946	6.03119e-08	1.0052	1.38839
S18	Tetraploidy	22	0.00220962	0.692	0.1	0.00412946	9.12455e-08	1.52076	2.19763
S21	Tetraploidy	22	0.00205944	0.757	0.1	0.00412946	8.50436e-08	1.41739	1.87238
S27	Tetraploidy	22	0.000772185	0.829	0.1	0.00412946	3.18871e-08	0.531451	0.641075
S29	Tetraploidy	22	0.00276191	1.009	0.1	0.00412946	1.14052e-07	1.90087	1.88391
S3	Tetraploidy	22	0.000528293	0.841	0.1	0.00412946	2.18156e-08	0.363594	0.432335
S33	Tetraploidy	22	0.00370873	0.793	0.1	0.00412946	1.53151e-07	2.55251	3.2188
S39	Tetraploidy	22	0.00104277	0.801	0.1	0.00412946	4.30608e-08	0.717681	0.895981
S42	Tetraploidy	22	0.000981166	0.793	0.1	0.00412946	4.05169e-08	0.675281	0.851552
S45	Tetraploidy	22	0.00243438	0.841	0.1	0.00412946	1.00527e-07	1.67544	1.9922
S48	Tetraploidy	22	0.00173325	0.834	0.1	0.00412946	7.15741e-08	1.1929	1.43034
S51	Tetraploidy	22	0.00259393	0.787	0.1	0.00412946	1.07115e-07	1.78526	2.26843
S54	Tetraploidy	22	0.00147952	0.868	0.1	0.00412946	6.10961e-08	1.01827	1.17312
S57	Tetraploidy	22	0.000926188	0.836	0.1	0.00412946	3.82466e-08	0.637443	0.762491
S6	Tetraploidy	22	0.00124828	0.917	0.1	0.00412946	5.15473e-08	0.859122	0.936883
S9	Tetraploidy	22	0.000372047	0.728	0.1	0.00412946	1.53635e-08	0.256059	0.351729
S12	Tetraploidy	28	0.000726312	0.775	0.1	0.00404718	2.93952e-08	0.489919	0.632154
S15	Tetraploidy	28	0.00306889	0.724	0.1	0.00404718	1.24203e-07	2.07006	2.85919
S18	Tetraploidy	28	0.00205348	0.692	0.1	0.00404718	8.31082e-08	1.38514	2.00164
S21	Tetraploidy	28	0.00248927	0.757	0.1	0.00404718	1.00745e-07	1.67909	2.21808
S27	Tetraploidy	28	0.00174845	0.829	0.1	0.00404718	7.0763e-08	1.17938	1.42266
S29	Tetraploidy	28	0.00359296	1.009	0.1	0.00404718	1.45413e-07	2.42356	2.40194
S3	Tetraploidy	28	0.00189785	0.841	0.1	0.00404718	7.68094e-08	1.28016	1.52218
S39	Tetraploidy	28	0.00295543	0.801	0.1	0.00404718	1.19611e-07	1.99352	2.48879
S42	Tetraploidy	28	0.00234639	0.793	0.1	0.00404718	9.49627e-08	1.58271	1.99585
S45	Tetraploidy	28	0.00126818	0.841	0.1	0.00404718	5.13256e-08	0.855427	1.01715
S48	Tetraploidy	28	0.00179187	0.834	0.1	0.00404718	7.25201e-08	1.20867	1.44924
S51	Tetraploidy	28	0.00267151	0.787	0.1	0.00404718	1.08121e-07	1.80201	2.28972
S54	Tetraploidy	28	0.00251038	0.868	0.1	0.00404718	1.016e-07	1.69333	1.95084
S57	Tetraploidy	28	0.0037752	0.836	0.1	0.00404718	1.52789e-07	2.54649	3.04604
S6	Tetraploidy	28	0.00167519	0.917	0.1	0.00404718	6.77978e-08	1.12996	1.23224
S9	Tetraploidy	28	0.00103659	0.728	0.1	0.00404718	4.19526e-08	0.69921	0.960453
S12	Tetraploidy	34	0.00173736	0.775	0.1	0.00396812	6.89405e-08	1.14901	1.48259
S15	Tetraploidy	34	0.00243837	0.724	0.1	0.00396812	9.67573e-08	1.61262	2.22738
S18	Tetraploidy	34	0.00261814	0.692	0.1	0.00396812	1.03891e-07	1.73151	2.50219
S21	Tetraploidy	34	0.00283976	0.757	0.1	0.00396812	1.12685e-07	1.87808	2.48096
S27	Tetraploidy	34	0.00165001	0.829	0.1	0.00396812	6.54742e-08	1.09124	1.31633
S29	Tetraploidy	34	0.0027311	1.009	0.1	0.00396812	1.08373e-07	1.80622	1.79011
S3	Tetraploidy	34	0.00190708	0.841	0.1	0.00396812	7.56751e-08	1.26125	1.4997
S39	Tetraploidy	34	0.00495873	0.801	0.1	0.00396812	1.96768e-07	3.27947	4.09422
S42	Tetraploidy	34	0.00310878	0.793	0.1	0.00396812	1.2336e-07	2.056	2.59269
S45	Tetraploidy	34	0.00199839	0.841	0.1	0.00396812	7.92983e-08	1.32164	1.57151
S48	Tetraploidy	34	0.00235017	0.834	0.1	0.00396812	9.32574e-08	1.55429	1.86366
S51	Tetraploidy	34	0.00317245	0.787	0.1	0.00396812	1.25887e-07	2.09811	2.66596
S54	Tetraploidy	34	0.00156716	0.868	0.1	0.00396812	6.21869e-08	1.03645	1.19407
S57	Tetraploidy	34	0.00470485	0.836	0.1	0.00396812	1.86694e-07	3.11156	3.72197
S6	Tetraploidy	34	0.00251532	0.917	0.1	0.00396812	9.9811e-08	1.66352	1.81409
S9	Tetraploidy	34	0.0017004	0.728	0.1	0.00396812	6.74737e-08	1.12456	1.54473

## Sheet: Table S9 
Table S9 Results of Hi-C assembly of diploid and tetraploid Microhyla fissipes genome.
	Contig length		Scaffold length		Contig number
Ploidy	Diploid	Tetraploid	Diploid	Tetraploid	Diploid	Tetraploid
Total	3,31 Gb	6.00 Gb	3,31 Gb	6.00 Gb	9922	7977
Max	6514484	8879456	472404957	441660400	\	\
N50	746205	965999	320031165	291855905	1290	1940
N60	579793	821735	284781064	259425933	1794	2610
N70	444373	683547	210178617	191429297	2445	3410
N80	310897	548633	193956423	178146152	3332	4387
N90	180809	400319	169169326	155386448	4717	5657

## Sheet: Table S10
Table S10 Anchoring of BUSCO complete genes in diploid and tetraploid Microhyla fissipes genomes.
Percentages	Diploid	Tetraploid
Complete BUSCOs	85.9	95.4
Complete and single-copy BUSCOs	84.6	38.8
Complete and duplicated BUSCOs	1.3	56.6
Fragmented BUSCOs	7.6	2
Missing BUSCOs	6.5	2.6
Total BUSCO groups searched	100	100

[truncated: 3 more sheets: Table S11, Table S12, Table S13]
